# Supplementary material for: A Comparative Study of Phase I and II Hepatic Microsomal Biotransformation of Phenol in Three Species of Salmonidae: Hydroquinone, Catechol, and Phenylglucuronide Formation
Source: Fishes. Author manuscript; Available in PMC 2025 Jul 17. (PMC11457070; doi:10.3390/fishes9070284)
Supplement: Supplement1 [file NIHMS2013798-supplement-Supplement1.xls]

## Sheet: Data Dictionary
A Comparative Study of Phase I And II Hepatic Microsomal Biotransformation of Phenol in Three Species of Salmonidae: Hydroquinone, Catechol, and Phenylglucuronide Formation
In a species comparison study, the microsomal metabolism of phenol (11 °C) was studied using rainbow trout (Oncorhynchus mykiss), brook trout (Salvelinus fontinalis), and lake trout (Salvelinus namaycush). Hepatic microsomes were isolated from six fish representing each species. Incubations were optimized for time, cofactor concentration, pH, and microsomal protein concentration. Formation of (1)…
Description of Excel File Structure
Tabs for worksheets within this file include:
	General summary of all FISH data (BW, LW, HSI, protein, P450, EROD) measurements
	HYDROQUINONE sheet contains microsomal phenol conversion to hydroquinone measurements and Michaelis-Menten rate (Km & Vmax) determinations for RBT, BKT, and LKT.
	CATECHOL sheet contains microsomal phenol conversion to hydroquinone measurements and Michaelis-Menten rate (Km & Vmax) determinations for RBT, BKT, and LKT.
	PHENYLGLUCURONIDE sheet contains microsomal phenol conversion to hydroquinone measurements and Michaelis-Menten rate (Km & Vmax) determinations for RBT, BKT, and LKT.
Abbreviations used in the worksheets in this file
Abbreviation	Definition
M	Male
F	Female
AVG	Average
SEM	Standard Error of the Mean
PG	Phenylglucuronide
HQ	Hydroquinone
CAT	Catechol
P450	Cytochrome P450
EROD	Ethoxyresorufin O-deethylase
HSI	Hepatosomatic Index
RBT	Rainbow Trout
BKT	Brook Trout
LKT	Lake Trout

## Sheet: FISH
Table 1. A summary of fish size, sex, liver weight, and hepatosomatic indices (HSI) for six fish of each species used for preparation of hepatic microsomes. Triplicate samples of each microsomal preparation were characterized for microsomal protein content, P450 protein concentration, and EROD activity.
	Species	Sex	Fish Weight	Liver Weight	HSI	Microsomal Protein	P450 Protein	EROD
			(g)	(g)	(%)	(mg/g liver)	(nmol/mg microsomal protein)	(pmol/min/mg microsomal protein)
fish #1	Rainbow	male	913	10.3	1.1	16.5	0.50 **	18.2
fish #2	Rainbow	male	863	9.1	1.1	12.7	0.52 **	32.7
fish #3	Rainbow	male	502	5.6	1.1	17.5	0.54 **	2.9
fish #4	Rainbow	female	861	18.9	2.2	18	0.17 **	2.8
fish #5	Rainbow	female	823	9.9	1.2	18.3	0.35 **	7.6
fish #6	Rainbow	female	561	10.2	1.8	19.2	0.22 **	1.4
avg ± std err			754 ± 72	10.7 ± 1.8	1.4 ± 0.5	17.0 ± 0.9 *	0.38 ± 0.07	10.9 ± 5.0
fish #1	Brook	male	1376	19.3	1.4	8.4	0.57 ***	6.8
fish #2	Brook	male	1093	14.2	1.3	7.9	0.58 ***	5.2
fish #3	Brook	male	987	11.7	1.2	11	0.61 ***	9.6
fish #4	Brook	female	1282	29.2	2.3	8	0.47 ***	3
fish #5	Brook	female	974	18.4	1.9	9.8	0.38 ***	2.4
fish #6	Brook	female	779	12.8	1.6	9.5	0.47 ***	6.3
avg ± std err			1082 ± 89	17.6 ± 2.6	1.6 ± 0.4	9.1 ± 0.5 *	0.51 ± 0.04	5.6 ± 1.1
fish #1	Lake	male	954	10.3	1.1	11.1	0.49	11.3
fish #2	Lake	male	1140	15	1.3	13.3	0.41	5.7
fish #3	Lake	male	1209	13.9	1.1	11.1	0.4	5.3
fish #4	Lake	male	1227	20.9	1.7	8	0.38	8.3
fish #5	Lake	male	1592	18.8	1.2	12	0.48	3.8
fish #6	Lake	female	893	10.4	1.2	9.4	0.58	6.6
avg ± std err			1169 ± 101	14.9 ± 1.8	1.3 ± 0.2	10.8 ± 0.8 *	0.46 ± 0.03	6.8 ± 1.1
* Microsomal Protein mg/ g liver(P<0.0001) RBT different from BKT and LKT
** P450 (P=0.0091) RBT male (0.52±0.01 nmoles/mg protein) different from RBT females (0.25±0.06 nmoles/mg protein)
*** P450 (P=0.0138) BKT male (0.58±0.01 nmoles/mg protein) different from BKT females (0.44±0.03 nmoles/mg protein

## Sheet: HYDROQUINONE
Rainbow Trout:
	rates (pmol/min/mg microsomal protein)
										Km & Vmax
Rainbow Trout Microsomes			Hydroxylation of Phenol to Hydroquinone							of
Conc	male1	male2	male3	female1	female2	female3	avg	std dev	std err	avg rates
0.73	22.3	22.51	17.9	46.4	24.5	22.98	26.0983	10.1878	4.15914
7.3	151.16	171.68	128.75	310.61	187.7	157.34	184.54	64.8623	26.4799
14.6	269.2	340.66	228.81	642.38	288.15	317.94	347.857	149.409	60.9958
29.2	333.17	513.66	277.58	723.09	334.05	354.34	422.648	167.401	68.3411
43.8	406.98	785.36	322.82	1216.08	479.32	499.66	618.37	331.845	135.475
58.4	461.64	998.05	349.07	1297.38	534.86	605.74	707.79	363.719	148.487
73	471.8	812.5	337.05	1147.22	506.26	530.73	634.26	295.543	120.655			avg of
87.6	452.53	805.69	381.5	1176.65	479.93	521.67	636.328	302.31	123.418			hi-lited
109.5	396.02	607.87	325.1	920.12	332.08	416	499.532	230.126	93.9486			Km & Vmax
Km (9 points)	14.5847	21.8071	12.739	16.9561	11.2118	14.6008	15.3166	3.72441	1.52048	16.076		15.3166
+/- stderr	3.8361	13.7153	2.5993	8.6459	6.102	6.8266				7.3226		1.52048
Vmax (9 points)	524.57	1013.12	405.27	1383.15	526.848	607.996	743.493	376.691	153.784	742.33		743.493
+/- stderr	34.8184	193.255	19.6285	190.611	64.2338	71.7797				89.2027		153.784
Goodness of Fit	-0.598	1.907	-1.059	0.545	1.861	0.438				0.369
Km (8 points)	18.7105	35.9088	15.1312	25.0693	17.8587	21.0523	22.2885	7.46225	3.04645	23.6164
+/- stderr	2.7175	17.8735	2.0733	9.937	4.9556	7.1372				7.2674
Vmax (8 points)	578.489	1293.43	431.904	1639.52	628.393	706.195	879.654	476.025	194.336	873.854
+/- stderr	25.7719	265.335	16.4778	227.789	52.3678	77.506				91.7225
Goodness of Fit	-2.091	-0.094	-2.143	-0.295	-0.798	-0.503				-0.738
Brook Trout:
	rates (pmol/min/mg microsomal protein)
										Km & Vmax
Brook Trout Microsomes			Hydroxylation of Phenol to Hydroquinone							of
Conc	male1	male2	male3	female1	female2	female3	avg	std dev	std err	avg rates
0.73	8.62	13.11	24	12.24	7.04	8.99	12.3333	6.15969	2.51468
7.3	95.9	118.7	185.94	155.45	65.87	87.88	118.29	45.0144	18.3771
14.6	194.28	223.97	312.55	270.51	122.61	177.17	216.848	67.9024	27.721
29.2	259.59	336.38	542.36	444.28	213.02	318.14	352.295	121.653	49.6647
43.8	505.23	560.08	1003.7	991.74	413.55	528.71	667.168	260.686	106.425
65.7	625.37	738.79	887.5	1050.4	454.94	558.05	719.175	220.458	90.0016
76.65	720.59	853.77	908.53	1338.1	511.64	659.15	831.963	285.443	116.532			avg of
87.6	743.32	853.35	726.37	1403.46	613.56	737.56	846.27	283.357	115.68			hi-lited
98.55	700.11	666.27	465.95	1055	703.17	821.54	735.34	194.541	79.421			Km & Vmax
109.5	478.59	449.7	263.5	690.12	683.65	961.15	587.785	242.988	99.1994
Km (10 points)	53.7242	38.0418	11.4524	45.0509	242.795	231.83	103.816	104.424	42.6311	42.254		104.932
+/- stderr	33.8768	28.7318	14.0212	39.1587	112.131	106.082				23.1548		42.1595
Vmax (10 points)	1037.89	997.255	778.026	1653.7	2276.69	2799.98	1590.59	806.861	329.4	1099.42		1620.33
+/- stderr	283.358	277.612	200.389	573.711	781.578	941.604				233.353		315.791
Goodness of Fit	1.555	2.04	2.937	2.148	-1.489	-1.412				1.445
Km (9 points)	110.144	72.8011	18.1487	93.3428	340.135	139.012	128.931	111.132	45.3694	66.4378		avg of 4
+/- stderr	43.2592	38.5796	16.024	65.8941	239.341	45.734				28.1801		hi-lited
Vmax (9 points)	1628.27	1447.63	956.435	2588.23	3001.68	1911.63	1922.32	755.421	308.399	1424.11		Km & Vmax
+/- stderr	387.25	396.885	233.59	1042.01	1718.83	411.468				300.92		38.7414
Goodness of Fit	-1.171	0.904	2.444	1.18	0.73	-1.765				-0.562		7.57651
												1161.32
Km (8 points)	178.605	161.687	29.5296	269.63	205.011	112.764	159.538	82.032	33.4894	103.401		164.968
+/- stderr	78.744	50.3987	18.9504	233.406	122.268	39.366				40.7657
Vmax (8 points)	2328.22	2532.32	1221.53	5814.44	1976.89	1646.34	2586.62	1649.72	673.496	1905.63
+/- stderr	744.851	558.012	290.192	4003.86	884.721	364.997				463.637
Goodness of Fit	-1.844	-2.389	1.707	1.365	-0.204	-1.74				-1.408
Km (7points)			45.1248
+/- stderr			27.3016
Vmax (7 points)			1559
+/- stderr			451.47
Goodness of Fit			1.262
Lake Trout:
	rates (pmol/min/mg microsomal protein)
Lake Trout Microsomes			Hydroxylation of Phenol to Hydroquinone
Conc	male1	male2	male3	male4	male5	female1	avg	std dev	std err
0.73	31.253	28.16	33.085	32.285	25.064	35.288	30.8558	3.67767	1.5014
1.825	43.431	44.128	45.161	45.384	38.813	46.895	43.9687	2.78868	1.13847
7.3	99.99	113.493	110.64	100.615	75.883	104.246	100.811	13.3518	5.45087
21.9	190.329	187.825	204.767	178.399	140.467	187.178	181.494	21.8397	8.91604
43.8	377.633	323.088	455.414	330.538	215.202	334.34	339.369	78.379	31.9981
65.7	397.643	332.117	495.835	341.308	230.458	342.267	356.605	87.2025	35.6003
87.6	469.831	376.979	562.443	424.178	287.224	442.133	427.131	92.1473	37.619
109.5	548.597	441.536	660.323	495.144	331.498	511.601	498.117	109.556	44.7262
127.75	621.985	522.066	765.706	591.722	379.81	595.306	579.433	126.532	51.6564			avg of
146	646.736	519.398	874.975	605.751	377.097	632.139	609.349	164.024	66.9625			hi-lited
164.25	608.191	454.739	765.364	529.888	310	562.051	538.372	152.434	62.231			Km & Vmax
182.5	401.542	290.997	490.703	341.398	208.697	342.351	345.948	95.8497	39.1305
Km (12 points)	45.5472	29.7511	55.1326	44.7784	30.6744	45.8734	41.9595	9.85967	4.02519	42.8822		41.9595
+/- stderr	20.6042	15.0913	28.8269	23.8027	16.3278	25.1817				21.7354		4.02519
Vmax (12 points)	731.282	525.767	965.513	655.704	380.872	679.868	656.501	197.327	80.5586	653.018		656.501
+/- stderr	104.661	68.3656	175.591	109.348	52.7481	118.501				101.627		80.5586
Goodness of Fit	0.406	0.74	0.588	0.719	0.837	0.774				0.641
Km (11 points)	78.1154	50.0693	105.901	83.0733	51.8623	90.2226	76.5407	21.9279	8.95203	77.3974
+/- stderr	15.8277	13.5137	29.6937	24.5131	16.1804	25.3374				19.8927
Vmax (11 points)	944.9	648.892	1353.93	880.487	472.508	943.235	873.991	300.686	122.755	860.781
+/- stderr	82.7027	61.2483	187.671	115.416	52.4408	122.12				95.1632
Goodness of Fit	-1.54	-0.738	-1.107	-0.812	-0.453	-0.947				-1.049
Km (10 points)	91.244	62.3944	140.673	115.548	74.484	120.552	100.816	29.8542	12.1879	100.581
+/- stderr	20.2538	17.2051	44.5587	35.333	20.0002	37.0702				26.759
Vmax (10 points)	1027.92	718.49	1609.38	1061.25	562.728	1114.66	1015.74	362.766	148.099	993.362
+/- stderr	111.194	81.493	295.266	174.322	67.3723	187.23				134.195
Goodness of Fit	-1.712	-1.017	-1.364	-1.218	-1.137	-1.233				-1.397

## Sheet: CATECHOL
Rainbow Trout:
	rates (pmol/min/mg microsomal protein)
										Km & Vmax
Rainbow Trout Microsomes			Hydroxylation of Phenol to Catechol							of
Conc	male1	male2	male3	female1	female2	female3	avg	std dev	std err	avg rates
0.73	5.12	2.92	5.96	3.2	4.92	5.83	4.65833	1.30363	0.532206
7.3	69.08	27.14	91.17	29.87	52.29	81.36	58.485	26.6215	10.8682
14.6	76.08	45.69	133.56	64.4	68.42	114.61	83.7933	33.3172	13.6017
29.2	154.54	95.76	216.1	119.34	88.96	145.48	136.697	46.8108	19.1104
43.8	124.14	134.15	154.05	182.65	105.4	159.19	143.263	27.5815	11.2601
58.4	103.64	146.62	133.54	178.5	107.45	174.27	140.67	32.0034	13.0653
73	106.63	111.82	115.77	150.17	94.16	135.62	119.028	20.3952	8.3263			avg of
87.6	93.72	103.49	122.64	150.79	88.67	124.79	114.017	23.272	9.50074			hi-lited
109.5	73.55	77.56	88.24	118.13	58.98	90.5	84.4933	20.0015	8.16558			Km & Vmax
Km (9 points)	3.7835	15.3756	2.7181	18.3292	5.2281	4.45	8.31408	6.72998	2.7475	6.3329		11.6556
+/- stderr	3.8161	12.4514	3.348	12.1772	3.5793	3.461				4.472		3.14962
Vmax (9 points)	112.796	135.294	143.403	190.278	97.4108	147.202	137.731	32.0514	13.0849	132.894		158.008
+/- stderr	15.5821	28.3213	21.2757	35.4047	10.5448	16.8302				16.2032		11.5212
Goodness of Fit	2.662	2.353	2.875	2.01	2.174	2.324				2.216
Km (8 points)	5.075	23.8393	3.5162	27.1193	7.8727	6.3786	12.3002	10.3613	4.23	8.9504
+/- stderr	4.2803	15.7757	3.7419	15.3626	2.566	3.0942				4.2926
Vmax (8 points)	123.46	165.764	156.019	229.29	110.643	164.53	158.284	41.5316	16.9552	149.594
+/- stderr	17.5403	37.5788	23.7615	47.1831	7.4482	14.9496				15.7195
Goodness of Fit	2.389	1.818	2.659	1.488	-0.416	0.266				0.257
Km (7 points)	6.4418	36.2716	4.1792	36.819	9.6333	8.2741	16.9365	15.2998	6.24612	11.2724
+/- stderr	5.1754	23.3228	4.5027	22.7303	2.4619	3.0392				4.7905
Vmax (7 points)	133.693	208.215	165.294	271.385	118.733	179.842	179.527	55.2451	22.5537	163.54
+/- stderr	22.0938	60.0572	29.9487	75.6291	7.5285	15.2761				18.5298
Goodness of Fit	2.273	1.433	2.639	1.337	-1.171	-0.504				-0.259
Km (6 points)	8.102		5.9163
+/- stderr	6.884		5.6293
Vmax (6 points)	145.5		187.035
+/- stderr	31.52		39.0857
Goodness of Fit	2.303		2.439
Brook Trout:
	rates (pmol/min/mg microsomal protein)
										Km & Vmax
Brook Trout Microsomes			Hydroxylation of Phenol to Catechol							of
Conc	male1	male2	male3	female1	female2	female3	avg	std dev	std err	avg rates
0.73	2.01	2.4	3.02	1.76	1.94	2.07	2.2	0.453122	0.184986
7.3	13.53	15.24	16.62	18.09	12.23	18.5	15.7017	2.50439	1.02241
14.6	26.61	31.9	31.96	39.21	23.41	36.72	31.635	5.93826	2.42429
29.2	59.62	85.97	70.53	102.55	78.22	119.81	86.1167	21.9668	8.96789
43.8	89.04	108	92.57	142.19	121.52	162.81	119.355	28.9131	11.8037
65.7	105.55	124.15	88.16	164.6	148.21	189.97	136.773	38.0329	15.5269
76.65	98.16	114.28	84.78	168.04	134.49	206.08	134.305	45.7163	18.6636			avg of
87.6	92.14	104.33	80.39	158.79	142.27	185.44	127.227	41.3772	16.8922			hi-lited
98.55	80.84	70.45	51.62	105.83	132.55	168.19	101.58	43.1493	17.6156			Km & Vmax
109.5	70.37	61.32	37.71	78.61	115.82	171.73	89.26	47.7808	19.5064
Km (10 points)	27.5557	17.693	12.0285	22.5348	45.3765	41.5584	27.7912	13.2431	5.40648	26.6675		29.8179
+/- stderr	16.1647	15.3881	11.6561	19.8895	24.6748	20.1164				17.3506		4.55098
Vmax (10 points)	118.079	116.774	82.3396	170.963	204.64	272.859	160.942	70.0027	28.5785	155.015		166.793
+/- stderr	21.8963	26.0634	17.163	43.3639	44.5639	50.7582				31.3883		26.3386
Goodness of Fit	1.741	2.461	2.68	2.412	1.337	0.186				1.908
												avg of 4
Km (9 points)	36.9872	24.5234	17.3583	34.5725	62.3252	50.5434	37.7183	16.5472	6.75536	36.3435		hi-lited
+/- stderr	19.0457	18.0188	12.5599	23.562	32.4922	25.9517				20.6374		Km & Vmax
Vmax (9 points)	137.58	137.13	97.0876	213.661	246.6	304.68	189.457	78.853	32.1916	182.315		22.9931
+/- stderr	27.2235	32.0101	19.0394	54.2411	62.3421	69.2574				39.465		2.14321
Goodness of Fit	0.165	2.05	2.159	1.775	-0.189	-0.062				1.442		130.815
												15.6831
Km (8 points)	52.0266	39.0187	26.3642	60.9167	85.0171	72.6501	55.9989	21.5677	8.80497	54.7453
+/- stderr	23.9853	19.84	12.4568	25.4405	49.9047	36.3863				24.8632
Vmax (8 points)	167.542	176.578	119.356	298.398	302.229	382.465	241.095	101.39	41.3922	231.653
+/- stderr	36.6398	37.6256	19.8388	63.0956	102.189	104.007				50.9786
Goodness of Fit	-0.513	-0.149	-0.0416	-0.846	0.733	-0.664				-0.598
Lake Trout:
	rates (pmol/min/mg microsomal protein)
Lake Trout Microsomes			Hydroxylation of Phenol to Catechol
Conc	male1	male2	male3	male4	male5	female1	avg	std dev	std err
0.73	2.825	1.431	2.127	1.152	1.952	1.629	1.85267	0.591493	0.241476
1.825	4.993	3.446	5.502	2.815	3.498	3.382	3.93933	1.05499	0.430699
7.3	33.176	19.773	35.712	19.117	20.624	16.612	24.169	8.11036	3.31104
21.9	67.467	51.866	73.097	48.512	44.621	38.67	54.0388	13.4439	5.48845
43.8	111.455	103.541	120.583	108.835	92.665	65.705	100.464	19.3604	7.90386
65.7	140.468	134.387	141.266	149.356	119.305	82.883	127.944	24.2464	9.89855
87.6	119.131	107.498	106.469	106.014	99.287	70.242	101.44	16.5761	6.76716
109.5	103.659	101.178	98.79	103.958	93.835	62.132	93.9253	16.0155	6.53832
127.75	97.865	89.972	93.842	99.061	93.227	51.834	87.6335	17.8448	7.28509			avg of
146	76.221	69.958	70.548	85.659	71.812	42.591	69.4648	14.4016	5.87941			hi-lited
164.25	111.584	104.118	99.376	110.312	93.028	58.531	96.1582	19.6855	8.03659			Km & Vmax
182.5	68.16	69.641	67.013	71.898	59.839	45.74	63.7152	9.704	3.96164
Km (12 points)	18.89	8.29	15.58	14.64	10.64	10.33	13.0617	3.97235	1.62171	11.94		25.105
+/- stderr	10.28	6.35	11.72	10.06	7.68	7.33				8.58		4.083
Vmax (12 points)	107.64	105.65	116.48	100.44	64.67	111.68	101.093	18.6523	7.61476	100.75		133.988
+/- stderr	14.53	12.33	16.73	12.85	7.71	12.96				12.46		7.17538
Goodness of Fit	2.157	2.296	2.16	2.049	2.178	2.158				2.145
Km (11 points)	16.67	9.78	19.19	14.84	12.22	12.64	14.2233	3.3852	1.382	14.42
+/- stderr	11.36	6.73	12.97	14.26	8.48	7.65				9.22
Vmax (11 points)	115.98	112.81	126.99	106.62	68.3	120.7	108.567	20.9036	8.53384	108.62
+/- stderr	16.48	13.23	19.02	20.35	8.74	13.62				13.63
Goodness of Fit	1.927	2.046	1.885	2.978	2.026	1.804				1.859
Km (10 points)	16.81	10.19	19.64	19.41	12.88	12.68	15.2683	3.92007	1.60036	14.83
+/- stderr	12.71	7.54	14.73	12.15	9.62	8.45				10.39
Vmax (10 points)	116.4	114.68	128.3	112.56	69.79	120.84	110.428	20.6763	8.44108	109.84
+/- stderr	19.67	15.69	23	16.76	10.48	16.09				16.34
Goodness of Fit	2.005	2.081	1.958	1.686	2.056	1.88				1.92
Km (9 points)	22.78	13.2	24.93	26.14	17.08	16.72	20.1417	5.19879	2.1224	19.52
+/- stderr	14.43	8	18.02	13.62	10.55	8.95				11.59
Vmax (9 points)	133.49	127.72	143.22	128.49	78.73	135.48	124.522	23.1214	9.43928	123.7
+/- stderr	23.29	16.97	29.71	19.63	11.82	17.47				18.9
Goodness of Fit	1.561	1.632	1.757	0.086	1.61	1.37				1.502
Km (8 points)	30.69	16.3	32.08	32.19	23.79	21.33	26.0633	6.6036	2.69591	25.12
+/- stderr	18.43	9.52	24.41	17.76	12.03	10.62				14.48
Vmax (8 points)	154.27	139.87	162.49	142.11	91.4	150.73	140.145	25.2621	10.3132	138.95
+/- stderr	31.85	21.31	43.36	27.56	14.18	21.95				25.16
Goodness of Fit	1.269	1.434	1.661	1.114	-0.18	-0.171				1.279
Km (7 points)	47.07	22.96	50.13	49.02	36.19	32.38	39.625	10.9184	4.45743	37.76
+/- stderr	29.01	12.19	42.57	27.94	15.37	12.94				20.97
Vmax (7 points)	194.91	163.84	208.96	178.84	112.78	184.38	173.952	33.5908	13.7134	171.26
+/- stderr	55.12	29.26	83.62	47.58	19.63	28.77				39.71
Goodness of Fit	0.955	1.052	1.493	0.802	-1	-1.054				0.903

## Sheet: PHENYLGLUCURONIDE
Rainbow Trout:
	rates (pmol/min/mg microsomal protein)									Km & Vmax
Rainbow Trout Microsomes			Glucuronidation of Phenol							of
Conc	male1	male2	male3	female1	female2	female3	avg	std dev	std err	avg rates
1	198.54	326.59	375.07	265.67	390.8	278.82	305.915	72.5238	29.6077
10	590.31	560.14	901.95	309.12	675.46	718.59	625.928	196.566	80.2479
20	970.76	1174.83	1401.21	513.07	1015.39	1134.97	1035.04	296.843	121.186
30	1255.83	1528.43	1814.53	567.28	1515.96	1595.39	1379.57	436.27	178.106
40	935.71	1193.46	1345.36	291.8	1353.58	1531.57	1108.58	447.041	182.504
50	449.24	783.07	747.34	226.89	979.24	995.97	696.958	303.767	124.013
60	222.03	550.4	353.99	118.99	655.69	626.96	421.343	223.397	91.2016
Km (1-60)	1.75	2.3862	1.4563	0.2271	2.3704	3.3474	1.9229	1.05522	0.430792	1.8309
Vmax (1-60)	779.18	1057.63	1146.86	339.242	1134.58	1243.69	950.198	338.488	138.187	938.986
Km (1-50)	3.1897	5.164	2.6124	0.451	6.0947	7.7394	4.20853	2.6322	1.07459	3.6022
Vmax (1-50)	954.801	1291.84	1384.26	388.998	1411.14	1591.11	1170.36	436.465	178.186	1127.87
Km (1-40)	9.8	15.4	7.4	0.7	17.4	22.2	12.15	7.72418	3.15338	11.2
Vmax (1-40)	1383	1935	1872	438	2076	2508	1702	717.239	292.812	1605
Brook Trout:
	rates (pmol/min/mg microsomal protein)									Km & Vmax
Brook Trout Microsomes			Glucuronidation of Phenol							of
Conc	male1	male2	male3	female1	female2	female3	avg	std dev	std err	avg rates
1	466.14	459.04	547.51	483.3	574.45	631.74	527.03	69.1011	28.2104
10	718.83	700.14	834.36	788.81	856.25	1002.94	816.888	110.003	44.9087
20	1300.57	1123.74	1587.94	1220.55	1356.6	1544.94	1355.72	181.581	74.1301
30	1795.31	1362.23	2183.73	1531.85	1813.25	2142.66	1804.84	325.044	132.699
40	1699.53	1453.03	2193.97	1430.4	1980.67	2010	1794.6	315.869	128.953
50	1351.98	1092.11	1785.68	1108.26	1524.39	1564.36	1404.46	273.251	111.554
60	1397.02	938.08	1534.28	1179.37	1601.38	1438.49	1348.1	247.372	100.989
80	511.44	393.06	528.28	444.82	599.29	416.05	482.157	77.9839	31.8368
Km (1-60)	7.337	2.6279	7.9292	2.6957	7.4894	3.2784	5.22627	2.60124	1.06195	5.0455
Vmax (1-60)	1771.28	1237.79	2203.86	1349.1	1968.03	1841.67	1728.62	369.518	150.855	1712.47
Km (1-50)	10.2882	5.3993	14.0437	3.4091	10.1737	6.0738	8.2313	3.9425	1.60952	8.3244
Vmax (1-50)	1976.9	1431.49	2715.58	1414.11	2163.53	2107.69	1968.22	492.207	200.942	1957.91
Km (1-40)	23.1	14.2	30.9	9.1	24.2	15.2	19.45	7.99669	3.26463	19.1
Vmax (1-40)	2850	1951	4068	1811	3168	2894	2790.33	831.017	339.261	2735
Lake Trout:
	rates (pmol/min/mg microsomal protein)									Km & Vmax
Lake Trout Microsomes			Glucuronidation of Phenol							of
conc	female1	male1	male2	male3	male4	male5	avg	std dev	std err	avg rates
1	45.457	57.775	46.168	144.538	41.67	52.078	64.6143	39.5612	16.1508
10	329.158	305.775	258.771	468.694	261.054	304.454	321.318	77.2671	31.5442
20	462.592	669.793	464.419	576.79	475.618	472.087	520.216	85.221	34.7913
30	793.044	911.417	719.136	715.296	623.688	665.657	738.04	102.25	41.7434
40	799.761	876.208	707.307	701.854	645.238	643.478	728.974	91.8857	37.5122
50	632.336	720.483	594.255	571.868	516.795	471.822	584.593	87.5381	35.7373
60	513.439	506.708	418.879	418.395	374.775	388.03	436.704	59.4073	24.2529
90	195.358	172.988	175.191	177.308	166.788	198.767	181.067	12.9255	5.27681
120	168.354	136.261	153.011	158.451	171.925	193.507	163.585	19.3515	7.9002
Km (1-60)	10.5747	9.0984	10.3795	2.7938	8.1301	6.3359	7.8854	2.94311	1.20152	7.4
Vmax (1-60)	814.034	887.935	726.866	636.177	627.437	606.268	716.453	114.495	46.7424	708.423
Km (1-50)	19.3	17.5	20.9	4.5	15.3	10.8	14.7167	6.11634	2.49699	13.8
Vmax (1-50)	1061	1184	999	726	813	738	920.167	188.694	77.0339	902
Km (1-40)	51.8	38.1	48.3	7.3	32.2	24.9	33.7667	16.3509	6.67521	29.2
Vmax (1-40)	1918	1852	1664	837	1216	1103	1431.67	441.665	180.309	1325
